# Supplementary material for: A systematic literature review of schistosomiasis in urban and peri-urban settings
Source: PLoS Negl Trop Dis. 2021 Feb 25;15(2):e0008995. doi: 10.1371/journal.pntd.0008995 (PMC7906408; doi:10.1371/journal.pntd.0008995)
Supplement: S1 Table — (XLSX) [file pntd.0008995.s001.xlsx]

## Sheet: Sheet1
S1 Table. List of eligible papers with summary information on prevalence, sample population and diagnostics employed.
Title	Author	Year	Journal	Journal Details	Focus Population	Prevalence (confidence intervals)	Age group surveyed	Sample size	Sampling approach (e.g. school/community based; random selection?)	Diagnostic method used	Country
[Analysis of endemic situation of schistosomiasis based on geographic information system (GIS) in Wuhan City in 2017].,	Yang L, Hao W, Jia-Jing Z, Yu-Ting Z, Yue-Lin X, Hua-Tang L, Ye-Hua Z, Ming-Xing X.	2019	Zhongguo Xue Xi Chong Bing Fang Zhi Za Zhi.	31(4):410-413.	both	NA	NA	NA	Geographic Information System (GIS)	NA	China
Concurrent Schistosoma mansoni and Schistosoma haematobium infections in a peri-urban community along the Weija dam in Ghana: A wake up call for effective National Control Programme		2019	Acta Trop	199:105116.	both	urogenital 66.8% (135/202); intestinal 90.1% (163/181)	NA	896 B. truncatus; 780 B. pfeifferi; 202 pupils	malacological survey; school-based	microscopical examination of stool and urine samples	Ghana
Socioenvironmental factors associated with Schistosoma mansoni infection and intermediate hosts in an urban area of northeastern Brazil.,	Calasans TAS, Souza GTR, Melo CM, Madi RR, Jeraldo VLS.	2018	PLoS One.	13(5):e0195519.	both	molluscs: 8.8% (n = 912) (95% CI: 0.083–0.094); range from 0 to 34.5%; 16.4% (SS & KK combined) (95% CI: 0.12-0.22)	8->50	10,270 B. glabrata; 232 human stool samples	malacological survey; residents of all households located approximately 4.5 km from mollusc collection area	spontaneous sedimentation; Kato-Katz	Brazil
Prevalence and seasonal transmission of Schistosoma haematobium infection among school-aged children in Kaedi town, southern Mauritania		2017	Parasit Vectors.	10(1):353.	both	4.0% (86/2162, 95% confidence interval (CI): 3.2–4.9%	2015-05-01	284 snail specimens; 2162 students	malacological survey; school-based	NA	Mauritania
[Effectiveness of integrated schistosomiasis control strategy in marshlands of Qixia District, Nanjing City].	Zhang K, Liu N, Hou K, Hou N, Gong YH, Zhang QP, Ye JM, Wang B, Sun JJ.	2015	Zhongguo Xue Xi Chong Bing Fang Zhi Za Zhi.	27(4):428-30.	both	0	NA	NA	NA	NA	China
Schistosomiasis in the Democratic Republic of Congo: a literature review	Madinga J, Linsuke S, Mpabanzi L, Meurs L, Kanobana K, Speybroeck N, Lutumba P, Polman K.	2015	Parasit Vectors.	0.750694	both	0.12-96.7%	SAC; Total population	NA	literature research	Kato-Katz; urine sedimentation; stick test; coprology; Ritchie	Democratic Republic of Congo
Prevalence of intestinal helminth infection among school children in Maksegnit and Enfranz Towns, northwestern Ethiopia, with emphasis on Schistosoma mansoni infection.	Gashaw F, Aemero M, Legesse M, Petros B, Teklehaimanot T, Medhin G, Berhe N, Mekonnen Y, Erko B.	2015	Parasit Vectors.	0.727083	both	49 %; range from 35.6 - 66.7%	2017-05-01	136 B. pfeifferi; 550	malacological survey; school-based; systematic random sampling	light exposure; Kato-Katz	Ethiopia
A new focus of schistosomiasis mansoni in Hayk town, northeastern Ethiopia.	Amsalu G, Mekonnen Z, Erko B.	2015	BMC Res Notes.	08:22:00	both	3.2% (snails); 45% (school 1: 13%, 6-76%; school 2: 61%, 13-52%)	2019-05-01	31 B. pfeifferi; 384 SAC	malacological survey; school-based	light exposure; Kato-Katz	Ethiopia
Urban schistosomiasis and associated determinant factors among school children in Bamako, Mali, West Africa	Dabo A, Diarra AZ, Machault V, Tour√© O, Niamb√©l√© DS, Kant√© A, Ongoiba A, Doumbo O.	2015	Infect Dis Poverty.	04:04:00	both	B. pfeifferi: 2.8%; B.truncatus: 8.3%; S. haematobium: 14.7%: S. mansoni: 1.5%	2015-08-01	324 B. truncatus, 15 B. globosus, 189 B.pfeifferi; 1595 SAC	malacological survey; school-based; random sampling	Kato-Katz; filtration;	Mali
Epidemiological study on Schistosoma mansoni infection in Sanja area, Amhara region, Ethiopia.	Alebie G, Erko B, Aemero M, Petros B.	2014	Parasit Vectors.	07:15:00	both	B. pfeifferi: 16.9% & 0.027% (February & April); S. mansoni: 82.8%; 48.7% positive by both methods; 27.6% by Kato-Katz; 6.5% by SAF concentration	2019-05-01	384	malacological survey; school-based	light exposure; Kato-Katz; SAF	Ethiopia
Schistosomiasis in Malawi: a systematic review	Makaula P, Sadalaki JR, Muula AS, Kayuni S, Jemu S, Bloch P	2014	Parasit Vectors	0.6875	both	S. haematobium: 2.0% - 94.5%; S.mansoni: 0% to 67.0%	NA	NA	literature research	NA	Malawi
Autochthonous cases of schistosomiasis in children in Recife, Northeastern Brazil.	Barbosa CS, Barbosa VS, Melo FL, Melo MS, Bezerra L, Campos JV, Rodrigues BX, Nascimento WC, Gomes ES, Leal-Neto O, Domingues AL.	2013	Rev Saude Publica	47(4):684-90.	both	4/30 breeding sites of B. straminea potential foci of transmission; 0.51%	2014-07-01	2.718	malacological survey; school-based	NA	Brazil
[Changes of schistosomiasis endemic situation and water body security in Changsha City section of Xiangjiang River].,	Chen FM, Shen XJ, Liao Y, Xu MZ, Guo YC, Wu MQ, Rao M, Wang ZX, Guo XF, Ren GH	2013	Zhongguo Xue Xi Chong Bing Fang Zhi Za Zhi.	25(4):387-9.	both	snails: 0%; humans: 0%	adults	NA	malacological survey; boat fishermen	NA	China
Urinary schistosomiasis in urban and semi-urban communities in South-eastern Nigeria	Okeke OC, Ubachukwu PO.	2013	Iran J Parasitol.	8(3):467-73."	both	B. globosus: 0.73%; humans: 4.64%	2015-04-01	323	malacological survey; school-based	reagent strip	Nigeria
Schistosomiasis transmission and environmental change: a spatio-temporal analysis in Porto de Galinhas, Pernambuco--Brazil.,	de Souza Gomes EC, Leal-Neto OB, Albuquerque J, Pereira da Silva H, Barbosa CS	2012	Int J Health Geogr.	11:51:00	both	B. glabrata: 15.2% (4 - 32.4%); humans: 29.4% (year 2000) ; 4.4% (year 2010)	total population	2,012 (year 2000); 2,459 (year 2010)	malacological survey; community-based	Kato-Katz	Brazil
[Cost-effectiveness evaluation and investigation of control measure changes in areas of schistosomiasis transmission control in hilly regions of mountain areas I epidemiological investigation and analysis of prevalence factors of schistosomiasis].	Yu Q, Wan XX, Liu Q, Cao CL, Bao ZP, Zhu HQ, Zhong B, Guo JG.	2012	Zhongguo Xue Xi Chong Bing Fang Zhi Za Zhi.	24(3):250-4, 365	both	snails: 0&; humans: 6.30% - 6.81%	NA	182.6 thousand-213.3 thousand	malacological survey; community-based	seroimmunological test and fecal hatching examination	China
[Effect of comprehensive schistosomiasis prevention and control strategy in Runzhou District, Zhenjiang City]	Zhong LH, Tao HY, Jiang J.	2012	Zhongguo Xue Xi Chong Bing Fang Zhi Za Zhi.	24(6):731-2.	both	snails: 0%; humans: 0.8%	NA	107 331	malacological survey; community-based	serological test	China
Schistosomiasis mansoni focus in Mekele City, northern Ethiopia.	Mekonnen Z, Haileselassie H, Medhin G, Erko B, Berhe N.	2012	Ethiop Med J.	50(4):331-6.	both	B. pfeifferi 2.5%; 26.3%	SAC	NA	malacological survey; school-based	light exposure; Kato-Katz	Ethiopia
[Evaluation for schistosomiasis transmission control in Hongshan District of Wuhan City]	Tu ZW, Huang XB, Cai SX, Zhu HG, Fan HP, Yang GB.	2011	Zhongguo Xue Xi Chong Bing Fang Zhi Za Zhi.	23(3):257, 261.	both	snails & humans: <1%	NA	NA	NA	NA
Human intestinal schistosomiasis in communities living near three rivers of jimma town, South Western ethiopia.	Mengistu M, Shimelis T, Torben W, Terefe A, Kassa T, Hailu A.	2011	Ethiop J Health Sci.	21(2):111-8.	both	humans: 26.3%	NA	517	malacological survey; community-based	Kato-Katz	Ethiopia
Current epidemiological status of schistosomiasis in the state of Pernambuco, Brazil.	Barbosa CS, Ara√∫jo KC, Sevilla MA, Melo F, Gomes EC, Souza-Santos R.	2010	Mem Inst Oswaldo Cruz.	105(4):549-54.	both	14.4%	2020-12-09	11234	malacological survey; school-based; hospital records		Brazil
Environmental inducers of schistosomiasis mansoni in Campinas, Brazil.	Anaruma Filho F, Sant'Ana JM, dos Santos RF, Castagna CL	2010	Geospat Health.	5(1):79-91.	both	2100 cases	NA	NA	literature research; interviews; localisation mapping	NA	Brazil
[Evaluation of schistosomiasis mansoni control measures in Sabar√°, Minas Gerais State, Brazil, 1980-2007]	Vasconcelos CH, Cardoso PC, Quirino WC, Massara CL, Amaral GL, Cordeiro R, Carvalho Odos S.	2009	Cad Saude Publica.	25(5):997-1006.	both	2.5%	NA	NA	malacological survey; community-based	NA	Brazil
[Urban schistosomiasis in Cameroon: a longitudinal study of its transmission in a new site of an extension of the intestinal schistosomiasis focus in Mélen, Yaoundé].,	Njiokou E, Onguene Onguene AR, Tchuem Tchuente LA, Kenmogne A.	2004	Bull Soc Pathol Exot.	97(1):37-40.	both	B. pfeifferi: 9.7%; humans: 24.1%	NA	112 humans	malacological survey; community-based	NA	Cameroon
[Land-use and urinary schistosomiasis in Daloa (Côte d'Ivoire)].,	Fournet F, N'Guessan NA, Cadot E.	2004	Bull Soc Pathol Exot.	97(1):33-6.	both	NA	NA	NA	malacological survey; community-based	NA	Côte d‘Ivoire
Preliminary studies on the prevalence and distribution of urinary schistosomiasis in Ondo State, Nigeria	Odaibo AB, Adewunmi CO, Olorunmola FO, Adewoyin FB, Olofintoye LK, Adewunmi TA, Adetula MO, Awe CO, Akinyemi F	2004	Afr J Med Med Sci.	33(3):219-24	both	NA	NA	4266 (both urban & rural)	malacological survey; school-based	NA	Nigeria
[Transmission of schistosomiasis in an urban population and prevalence of intestinal helminthiasis in Bamako, Mali ].	Dabo A, Sow MY, Sangar√© L, Maiga I, Keita A, Bagayoko Y, Kouriba B, Doumbo O	2003	Bull Soc Pathol Exot.	96(3):187-90.	both	B. pfeifferi: 49.3%; B. truncatus: 20.6%; B. globosus: 24.1%; Djikoroni: S. haematobium: 80.7%; S. mansoni: 22.8%; Niomirambougou: S. haematobium: 46.7%; S. mansoni: 28.2%	2014-06-01	1017 SAC	malacological survey; school-based	NA	Mali
Transmission of schistosomiasis in Kariba, Zimbabwe, and a cross-sectional comparison of schistosomiasis prevalences and intensities in the town with those in Siavonga in Zambia.	Chimbari MJ, Dhlomo E, Mwadiwa E, Mubila L	2003	Ann Trop Med Parasitol.	97(6):605-16.	both	SAC: Kariba: S.haematobium: 7.1%; S.mansoni: 2.1%; Siavonga: S.haematobium: 19.4%; S.mansoni: 33.5%; subsistence fishermen: S. haematobium: 7.3% ; S.mansoni: 12.5%; commercial fishermen: S.haematobium: 0.0% ; S.mansoni: 26.3%	SAC & adults	1230	malacological survey; community-based; school-based	NA	Zambia
Prevalence and intensity of the schistosomiasis situation along the Zimbabwean urban and peri-urban shoreline of lake Kariba.	Chimbari MJ, Chirundu D.	2003	Cent Afr J Med.	49(1-2):8-12.	both	S. haematobium: 7.2%; S. mansoni: 2.1%	NA	1073	malacological survey; community-based	NA	Zimbabwe
[Parasitological profile of urinary schistosomiasis of the Sourou hydroagricultural complex of Burkina Faso].	Poda JN, Sorgho H, Dianou D, Sawadogo B, Kambou T, Parent G, Sondo B.	2001	Bull Soc Pathol Exot	94(1):21-4.	both	range from: 8.5% to 83.3%	NA	NA	malacological survey; community-based	NA	Burkina Faso
[Assessment of schistosomiasis and other intestinal parasitoses in school children of the Bambu√≠ municipality, Minas Gerais, Brazil]	Rocha RS, Silva JG, Peixoto SV, Caldeira RL, Firmo JO, Carvalho O dos S, Katz N.	2000	Rev Soc Bras Med Trop.	33(5):431-6.	both	B. glabrata: 0%; SAC: 0.14%	SAC	2.091	malacological survey; school-based	Kato-Katz	Brazil
[Overview of the geography of intestinal schistosomiasis in Brazil].	Brillet P.	2000	Sante	10(2):131-6.	both	NA	NA	NA	NA	NA	Brazil
Potential spread of schistosomiasis in the periphery of greater metropolitan region of Rio de Janeiro.	Grault CE, Mello-Silva CC, Costa MJ, Lenzi MF, Cruz OJ, Almeida AS, Silva MQ, Bezerra RM, Costa V	1998	Mem Inst Oswaldo Cruz.	93 Suppl 1:293-4.	both	snails. 0%; SAC: 2%	SAC	2131 snails; 1929 SAC	malacological survey; school-based	NA	Brazil
Urban schistosomiasis in Itamarac√° Island, Pernambuco, Brazil: epidemiological factors involved in the recent endemic process.	Barbosa CS, Gon√ßalves JF, Albuquerque Y, Barbosa FS.	1998	Mem Inst Oswaldo Cruz.	93 Suppl 1:265-6.	both	B. glabrata: 18.2%; humans: vacationists: 2.87%; locals: 41.8%	NA	humans: 440	malacological survey; community-based; vacationists	NA	Brazil
Transmission of intestinal schistosomiasis in Addis Ababa, Ethiopia.,	Erko B, Gemetchu T, Gemeda N, Dessie S	1996	East Afr Med J.	73(11):732-4.	both	B. pfeifferi: 2.6%; S. mansoni: 4%-10%	NA	197	malacological survey; school-based	Kato-Katz	Ethiopia
Immuno-epidemiology of Schistosoma mansoni infections in a recently exposed community in Senegal	Gryseels B, Stelma F, Talla I, Polman K, Van Dam G, Sow S, Diaw M, Sturrock RF, Decam C, Niang M, et al.	1995	Mem Inst Oswaldo Cruz.	90(2):271-6	both	B. pfeifferi: 20%; humans: 91%	total population	422	malacological survey; community-based	Kato-Katz; CAA; CCA	Senegal
The status of Schistosoma mansoni and snail hosts in Tigray and northern Wello regions, northern Ethiopia.	Birrie H, Woldemichael T, Redda A, Chane T	1994	Ethiop Med J.	32(4):245-54.	both	B. pfeifferie: 0.7%; S. mansoni: 1%-61.8%	SAC	NA	malacological survey; school-based; random selection	Ritchie	Ethiopia
Investigation into the prevalence of urinary schistosomiasis in the Agulu Lake area of Anambra State, Nigeria	Emejulu AC, Alabaronye FF, Ezenwaji HM, Okafor FC	1994	J Helminthol.	68(2):119-23.	both	5.96% to 54.00%	NA	NA	malacological survey; school-based	NA	Nigeria
An investigation of the schistosomiasis transmission status in Harare	Ndamba J, Chidimu MG, Zimba M, Gomo E, Munjoma M	1994	Cent Afr J Med.	40(12):337-42	both	S. haematobium: 13.75%; S. mansoni: 6.74%	2015-05-01	2552	malacological survey; school-based	NA	Zimbabwe
[Epidemiology of human urban schistosomiasis in Bamako in Mali (the case of the "populous" quarter of Bankoni)].	Doumbo O, Dabo A, Diallo M, Doucoure B, Akory AI, Balique H, Quilici M	1992	Med Trop (Mars).	52(4):427-34.	both	S. haematobium: 36.6%; S. mansoni: 3.4%	2015-01-01	snails:4717; 584 stools samples; 563 urines	malacological survey; children	NA	Mali
[Identification of a new focus of schistosoma mansoni. (Municipality of Nova Lima, MG, Brazil]	Guerra HL, Guimar√£es CT, Fran√ßa MA, Rocha RS, Katz N.	1991	Rev Soc Bras Med Trop.	24(3):169-72	both	B. glabrata: 8.4%; S. mansoni: 56%	NA	B. glabrata: 356; humans: 162	malacological survey; community-based	Kato-Katz	Brazil
Geographical and socioeconomic factors relating to the distribution of Schistosoma mansoni infection in an urban area of north-east Brazil.	Barreto ML.	1991	Bull World Health Organ	69(1):93-102.	both	0.31	2015-12-01	1701	malacological survey; community-based; systematic sampling	Kato-Katz	Brazil
Transmission of intestinal schistosomiasis in Bahir Dar, northwest Ethiopia.	Erko B, Tedla S, Petros B.	1991	Ethiop Med J.	29(4):199-211.	both	SAC: 32% & 45%; total population: 12%	total population	NA	malacological survey; community-based	NA	Ethiopia
[Schistosomiasis mansoni in the southwest of the State of Minas Gerais (Brazil)]	Carvalho Odos S, Massara CL, Rocha RS, Katz N	1989	Rev Saude Publica	23(4):341-4	both	0.86	total population	NA	malacological survey; community-based	NA	Brazil
Studies on schistosomiasis in the Niger Delta: Schistosoma intercalatum in the urban city of Port Harcourt, Nigeria	Arene FO, Ukpeibo ET, Nwanze EA.	1989	Public Health.	103(4):295-301	both	5.7% (range from 1.0% to 9.8%)	2015-05-01	1.709	malacological survey; community-based	NA	Nigeria
Schistosomiasis mansoni in the Dominican Republic; prevalence and intensity in the city of Higuey by coprological and serological methods.,	Vargas M, Gomez Perez J, Malek EA	1987	Trop Geogr Med.	39(3):244-50.	both	B. glabrata: 7.8%; humans: 11.8%	NA	1.025	malacological survey; community-based	formol-ether concentration	Dominican Republic
Assessment of schistosomiasis in the Dominican Republic.,	Schneider CR, Hiatt RA, Malek EA, Ruiz-Tiben E.	1985	Public Health Rep.	100(5):524-30	both	0.0%-12.2%	0.5->70	114035	malacological survey; community-based	NA	Dominican Republic
Urban transmission of urinary schistosomiasis in Dar es Salaam, Tanzania.	Sarda RK, Simonsen PE, Mahikwano LF	1985	Acta Trop.	42(1):71-8.	both	19.3% (range 5.3 to 55.1%)	SAC	NA	malacological survey; school-based	NA	Tanzania
[An epidemiological study of intestinal bilharziasis and roundworm infections in Bafia (Cameroon)].	Ripert C, Leugueun-Ngougbeou J, Same-Ekobo A.	1982	Bull Soc Pathol Exot Filiales.	75(1):55-61	both	18.6%	NA	NA	malacological survey; community-based	NA	Cameroon
A longitudinal study of schistosome vector snail populations in Liberia	Sodeman WA Jr	1979	Am J Trop Med Hyg	28(3):531-8	both	0.5	NA	NA	malacological survey; school-based	NA	Liberia
Ecological studies in Madagascar of Biomphalaria pfeifferi, intermediate host of Schistosoma mansoni. 2. Biology and dynamics in the non-endemic area of Antananarivo.	Pfluger W	1978	Arch Inst Pasteur Madagascar.	46(1):241-69	both	NA	NA	NA	malacological survey; community-based	NA	Madagascar
The effect of snail control on the prevalence of Schistosoma japonicum infection in the Philippines.	PESIGAN TP, HAIRSTON NG.	1961	Bull World Health Organ.	25:479-82.	both	0.32	<5-29	1621	malacological survey; community-based	NA	Philippines
Schistosomiasis in Mauritius	S.G. Cowper	1953	Transactions of the Royal Society of Tropical Medicine and Hygiene	Volume 47, Issue 6	both	NA	SAC	NA	malacological survey; school-based	NA	Mauritius
Epidemiology of Schistosoma mansoni infection and associated risk factors among school children attending primary schools nearby rivers in Jimma town, an urban setting, Southwest Ethiopia	Tefera A, Belay T, Bajiro M.	2020	PLoS One	15(2):e0228007	human	28.7%; (95% CI); range from 12.1% to 38.9%	2017-07-01	328	school-based; purposefully selected (located near rivers)	Kato-Katz	Ethiopia
[Analysis of schistosomiasis cases report in National Notifiable Disease Report System in China, 2015-2017].	Si-Min D, Zhi-Min X, Li-Juan Z, Jing X, Shan L.	2019	Zhongguo Xue Xi Chong Bing Fang Zhi Za Zhi.	31(2):121-125.	human	59 981 cases in China	NA	NA	NA	NA	China
Prevalence and Reinfection Rates of Schistosoma mansoni and Praziquantel Efficacy against the Parasite among Primary School Children in Sanja Town, Northwest Ethiopia.	Woldegerima E, Bayih AG, Tegegne Y, Aemero M, Jejaw Zeleke A	2019	J Parasitol Res.	2019:3697216	human	35% (95% CI, 30.1-39.8%)	2014-09-01	372	school-based	Kato-Katz	Ethiopia
Mapping of Urinary Schistosomiasis in Anambra State, Nigeria.,	Ndukwe YE, Obiezue RNN, Aguzie ION, Anunobi JT, Okafor FC	2019	Ann Glob Health.	85(1).	human	2.9% (microscopy); 5.5% (haematuria)	NA	450	local government areas	dipstick and microscopy	Nigeria
Child development center-based sentinel surveillance of soil-transmitted helminthiases in preschool-age children in selected local government units in the Philippines	John Paul Caesar R.delos Trinosa, Vicente Y.BelizarioJr., Olivia T.Sison, Jonathan Neil Erasmo, Marie JocelynTe, Marie CrisModequillo	2019	Acta Trop.	194:100-105.	human	5 cases	PSAC	1732	child-development center (CDC)-based setting	Kato-Katz	Philippines
Do helminth infections underpin urban-rural differences in risk factors for allergy-related outcomes?	Nkurunungi G, Lubyayi L, Versteeg SA, Sanya RE, Nassuuna J, Kabagenyi J, Kabuubi PN, Tumusiime J, Zziwa C, Kizindo R, Niwagaba E, Nanyunja C, Nampijja M, Mpairwe H, Yazdanbakhsh M, van Ree R, Webb EL, Elliott AM.	2019	Clin Exp Allergy.	49(5):663-676.	human	7.2% (KK), p<0.001; 44.1& (urine CCA), p<0.001; 17.1% (PCR), p<0.001 (S. mansoni)	all members of households	1747	random point generation	Kato-Katz; CCA; PCR	Uganda
Ultrasound Evolution of Pediatric Urinary Schistosomiasis after Treatment with Praziquantel in a Highly Endemic Area	Bocanegra C, Pintar Z, Mendioroz J, Serres X, Gallego S, Nindia A, Aznar ML, Soriano-Arandes A, Salvador F, Gil E, Sikaleta N, Moreno M, Molina I.	2018	Am J Trop Med Hyg	99(4):1011-1017	human	0.61	2020-10-09	1.283	school-based	NA	Angola
Investigation of schistosomiasis cases and deaths in the city of Recife, Pernambuco, Brazil, 2005-2013	Oliveira ECA, Pimentel TJF, Araujo JPM, Oliveira LCS, Fernando VCN, Loyo RM, Gomes ECS, Moreira RDS, Barbosa CS	2018	Epidemiol Serv Saude.	27(4):e2017190.	human	33.6% infected in the metropolitan region	NA	297 deaths 2005-2013 (SIM): schistosomiasis as underlying cause; 388 schistosomiasis cases 2007-2013 (SINAN)	descriptive epidemiological study using data from the Mortality Information System (SIM) & the Notifiable Diseases Information System (SINAN); active tracing of family members	NA	Brazil
Risk factors for schistosomiasis in an urban area in northern Côte d'Ivoire.	M'Bra RK, Kone B, Yapi YG, Silu√© KD, Sy I, Vienneau D, Soro N, Ciss√© G, Utzinger J.	2018	Infect Dis Poverty.	7(1):47.	human	1.9% overall; 0.3% urogenital; 3.7% intestinal (95%vCI)	2015-05-01	728 households; 2381 SAC	household; random sampling; parasitological survey amongst SAC of households	urine filtration; Kato-Katz	Côte d‘Ivoire
Prevalence of intestinal parasites versus knowledge, attitude and practices (KAPs) with special emphasis to Schistosoma mansoni among individuals who have river water contact in Addiremets town, Western Tigray, Ethiopia.		2018	PLoS One	13(9):e0204259.	human	26.3%	1970-05-01	411	community-based; systematic random sampling	Kato-Katz	Ethiopia
The role of family size, employment and education of parents in the prevalence of intestinal parasitic infections in school children in Accra	Forson AO, Arthur I, Ayeh-Kumi PF.	2018	PLoS One	13(2):e0192303	human	1.3% (95% CI: 1.737; p = 0.1098)	2020-09-02	300	school-based; random selection	macroscopical stool sample examination; formol ether concentrated; centrifugation	Ghana
Spatial analysis of the prevalence of schistosomiasis in an endemic coastal area in north-eastern Brazil.,	Santos AD, Silva J, Lima AC, Santos M, Lima S, Amor M, Santos C, Vasconcelos A, Dolabella S, Ara√∫jo KCGM	2017	Geospat Health	12(2):570.	human	snails: 0%; humans: 4.9%	1978-01-01	387 B. glabrata; 272	community-based; random sampling	light exposure; Kato-Katz	Brazil
[Final evaluation of medium- and long-term program of schistosomiasis control in Baise City].	Ji-Guang D, Shui-Lan Y, Zhi N, Zhi-Hua J.	2017	Zhongguo Xue Xi Chong Bing Fang Zhi Za Zhi.	30(1):92-93.	human	6.34% (serum); 0 (fecal test)	NA	10244 (serum); 4841 fecal test)	NA	serum test; fecal examination	China
[Risk analysis of imported schistosomiasis in Shanghai City from 2005 to 2015].	Yan-Jun J, Li C, Yao-Guang Z, Yan-Yan H, Cai-Ying S, Rui-Fang Y, Wei F, Xue-Qin Y, Hai-Bing Z.	2017	Zhongguo Xue Xi Chong Bing Fang Zhi Za Zhi.	29(6):700-703.	human	23 cases	NA	9 816 500 (mobile population Shanghai)	NA	NA	China
Prevalence and intensity of Schistosoma mansoni infections among schoolchildren attending primary schools in an urban setting in Southwest, Ethiopia.,	Bajiro M, Dana D, Levecke B	2017	BMC Res Notes.	10(1):677.	human	8.4%; range from 1.7 to 26.7% (95% CI)	2019-05-01	1000	all schools; random sampling within schools	Kato-Katz	Ethiopia
Schistosomiasis, intestinal helminthiasis and nutritional status among preschool-aged children in sub-urban communities of Abeokuta, Southwest, Nigeria		2017	BMC Res Notes.	10(1):637	human	Schistosoma haematobium: 4.8% (p:0.414); Schistosoma mansoni: 3.6% (p:0.479 )	0-5	167	school-based; exhaustive sampling	reagent strip and sedimentation method; sodium-acetate acetic-acid formalin ether concentration method	Nigeria
Schistosoma, other helminth infections, and associated risk factors in preschool-aged children in urban Tanzania.	Said K, Hella J, Knopp S, Nassoro T, Shija N, Aziz F, Mhimbira F, Schindler C, Mwingira U, Mandalakas AM, Manji K, Tanner M, Utzinger J, Fenner L.	2017	PLoS Negl Trop Dis.	11(11):e0006017.	human	15.8%; 95% confidence interval [CI] 12.1–20.3%	17-42 months	310	community-based; TB-household traced & case-control	Point-of-care circulating cathodic antigen (POC-CCA), urine filtration, Kato-Katz	Tanzania
Schistosoma mansoni infection and related knowledge among schoolchildren in an endemic area of Minas Gerais, Brazil, prior to educational actions.,	Cabello RKSAA, Beck LCNH, Massara CL, Murta FLG, Guimarães RJPS, Pieri OS, Schall VT, Favre TC.	2016	Acta Trop.	164:208-215	human	21.4%	SAC	2519	school-based	Kato-Katz	Brazil
Experiences and perspectives of community health workers from implementing treatment for schistosomiasis using the community directed intervention strategy in an informal settlement in Kisumu City, western Kenya.	Odhiambo GO, Musuva RM, Odiere MR, Mwinzi PN.	2016	BMC Public Health	1.35139	human	0.36	NA	NA	community-based	NA	Kenya
Risk of Intestinal Parasitic Infections in People with Different Exposures to Wastewater and Fecal Sludge in Kampala, Uganda: A Cross-Sectional Study		2^16	PLoS Negl Trop Dis.	10(3):e0004469.	human	5-23%; (95% CI, 0.1-6; p<0.001)	adults	915	community-based; distinct population groups	Kato-Katz	Uganda
The relative contribution of immigration or local increase for persistence of urban schistosomiasis in Salvador, Bahia, Brazil	Vasconcelos CH, Cardoso PC, Quirino WC, Massara CL, Amaral GL, Cordeiro R, Carvalho Odos S.	2015	PLoS Negl Trop Dis.	9(3):e0003521.	human	0-55%, p<0.01	4 and older	1225	community-based; microareas with highest prevalence amongst SAC	Kato-Katz	Brazil
[Survey of current situation of schistosomiasis health education in Wuxi City]	Meng XJ, Gao DL, Zhang X, Lu B.	2015	Zhongguo Xue Xi Chong Bing Fang Zhi Za Zhi	27(2):180-2.	human	0	Total population	NA	community-based; school-based	NA	China
SCHISTOSOMIASIS IN NAG HAMMADY CITY, RELATIONSHIP BETWEEN INFECTION AND ANEMIA AMONG CHILDREN AND YOUTH, QENA GOVERNORATE, EGYPT	Abd Ellah OH, Zaytoun SSh, Ahmed AE, Hussein AN, Ahmed AM	2015	J Egypt Soc Parasitol.	45(2):397-402.	human	S. haematobium: 30.96%; S. mansoni: 0.69%	2018-05-01	859	all with subjective history of contact or swimming in water canals.	Nucleopore filtration technique; sedimentation; Kato-Katz	Egypt
High prevalence of Schistosoma mansoni and other intestinal parasites among elementary school children in Southwest Ethiopia: a cross-sectional study.,	Jejaw A, Zemene E, Alemu Y, Mengistie Z.	2015	BMC Public Health.	1.04167	human	S. mansoni: 44.8 %	2017-05-01	460	school-based; multistage sampling	Kato-Katz	Ethiopia
Reduction of urogenital schistosomiasis with an integrated control project in Sudan	Lee YH, Jeong HG, Kong WH, Lee SH, Cho HI, Nam HS, Ismail HA, Alla GN, Oh CH, Hong ST	2015	PLoS Negl Trop Dis.	9(1):e3423.	human	S. haematobium: 13.5%, down from 28.5% (95% CI = 0.331–0.462); S. mansoni: 0.4%	students in grades 1, 3, 5 at primary schools	78,615; 10,671 urine samples; 9,107 stool samples	school-based	Kato-Katz; urine filtration	Sudan
Schistosomiasis and soil-transmitted helminthiasis among schoolchildren of Nikki and Pèrèrè, two northeastern towns of Benin	Ibikounlé M, Gbédjissi LG, Ogouyèmi-Hounto A, Batcho W, Kindé-Gazard D, Massougbodji A.	2014	Bull Soc Pathol Exot.	107(3):171-6	human	S. haematobium & S. mansoni: Nikki area: 48.44% and 0%; Perere area: 45.24% and 4.11%; S. mansoni: Sonon 36.24%.	NA	1344	school-based	NA	Benin
Evaluation of the sensitivity of IgG and IgM ELISA in detecting Schistosoma mansoni infections in a low endemicity setting.	Espirito-Santo MC, Sanchez MC, Sanchez AR, Alvarado-Mora MV, Castilho VL, Gon√ßalves EM, Luna EJ, Gryschek RC.	2014	Eur J Clin Microbiol Infect Dis.	33(12):2275-84.	human	ELISA-IgG: 11.16 %; ELISA-IgM: 20.75 %; parasitological techniques: 0.82 %	NA	610 fecal samples; 612 serum samples	probabilistic sampling	Kato–Katz; Hoffman parasitological techniques; ELISA-IgG; ELISA-IgM	Brazil
A comparative cross-sectional study on the prevalence and morbidity of schistosomiasis in a community in northeastern Brazil (1979-2010).	Melo EV, Costa Wd, Concei√ß√£o MJ, Coura JR	2014	Mem Inst Oswaldo Cruz.	109(3):340-4.	human	0.1	total population	796	systematic sampling per family conglomerate	Kato-Katz	Brazil
Infection and co-infection with helminths and Plasmodium among school children in Côte d'Ivoire: results from a National Cross-Sectional Survey.,	Yapi RB, Hürlimann E, Houngbedji CA, Ndri PB, Silué KD, Soro G, Kouamé FN, Vounatsou P, Fürst T, N'Goran EK, Utzinger J, Raso G.	2014	PLoS Negl Trop Dis	8(6):e2913.	human	NA	2016-05-01	5.104	school-based	Kato-Katz; reagent strips	Côte d‘Ivoire
Prevalence of schistosomiasis among patients attending Qena General Hospital over the years 2011 and 2012.	Sayed FG, Alsalahy M, Abd-el-Kader MS, Abdalla OH, Ahmed SS.	2014	J Egypt Soc Parasitol.	44(2):489-95.	human	S. haematobium: 13.9%	2018-06-01	7590 B. truncatus & B. alexandrina; 1601 urine & stool samples	hospital sampling	NA	Egypt
Schistosoma mansoni Infection and Associated Determinant Factors among School Children in Sanja Town, Northwest Ethiopia.,	Worku L, Damte D, Endris M, Tesfa H, Aemero M.	2014	J Parasitol Res	2014:792536	human	89.9%; p: 0.895; χ 2: 002	2015-06-01	385	school-based	Kato-Katz; formol-ether concentration	Ethiopia
Schistosome infection is negatively associated with mite atopy, but not wheeze and asthma in Ghanaian schoolchildren.,	Obeng BB, Amoah AS, Larbi IA, de Souza DK, Uh HW, Fernández-Rivas M, van Ree R, Rodrigues LC, Boakye DA, Yazdanbakhsh M, Hartgers FC.	2014	Clin Exp Allergy.	44(7):965-75	human	NA	NA	1385	school-based	NA	Ghana
Low levels of awareness despite high prevalence of schistosomiasis among communities in Nyalenda informal settlement, Kisumu city, western Kenya.		2014	PLoS Negl Trop Dis	8(4):e2784	human	0.36	18-63	80	community-based	NA	Kenya
Urban schistosomiasis and soil transmitted helminthiases in young school children in Dar es Salaam and Tanga, Tanzania, after a decade of anthelminthic intervention.	Mwakitalu ME, Malecela MN, Mosha FW, Simonsen PE	2014	Acta Trop	133:35-41	human	1.2% & 0.3% (N/A)	Primary SAC	N/A	school-based	urine filtration; Kato-Katz techniques	Tanzania
Treatment and education reduce the severity of schistosomiasis periportal fibrosis.	Silva PC, Leal TV, Domingues AL	2013	Rev Soc Bras Med Trop.	46(4):472-7.	human	1	NA	178	hospital sampling	NA	Brazil
[Effect of health education intervention in schools of Yanrui Town, Yushan County].,	Zhou X, Chen RS, Zheng DR, Li JR, Cheng XB, Ao JQ, Liu HX.	2013	Zhongguo Xue Xi Chong Bing Fang Zhi Za Zhi.	25(6):675-6.	human	2.94% to 0.49% and 0%	SAC	204	school-based	NA	China
Efficacy and side effects of praziquantel in the treatment for Schistosoma mansoni infection in school children in Senbete Town, northeastern Ethiopia.,	Reta B, Erko B.	2013	Trop Med Int Health	18(11):1338-43	human	70.47%; 4 weeks post-treatment: 17.11%	NA	342	school-based	Kato-Katz; formol-ether concentration	Ethiopia
Epidemiology of soil-transmitted helminths, Schistosoma mansoni, and haematocrit values among schoolchildren in Ethiopia.	Abera B, Alem G, Yimer M, Herrador Z.	2013	J Infect Dev Ctries.	7(3):253-60.	human	0.57	2014-07-01	397	school-based; systematic selection method	Kato-Katz	Ethiopia
Risk factors for intestinal parasitosis, anaemia, and malnutrition among school children in Ethiopia.	Mahmud MA, Spigt M, Mulugeta Bezabih A, L√≥pez Pavon I, Dinant GJ, Blanco Velasco R.	2013	Pathog Glob Health.	107(2):58-65.	human	NA	2015-06-01	600	school-based; random selection	Kato-Katz	Ethiopia
[Schistosomiasis in Belo Horizonte, Minas Gerais, Brazil in the 2007-2011 period].	de Freitas AV, Ferraz RR, Pedroso SP, Silva SC, Fornari JV, Barnabe CA.","	2012	Rev Cubana Med Trop	64(3):217-23.	human	incidence: 2007: 1.96/100 000 habitants; 2011: 7.29/100 000 habitants	NA	NA	System of Information and Notification of Grievances (SINAN)	NA	Brazil
Intestinal parasitic infections in schoolchildren in different settings of Côte d'Ivoire: effect of diagnostic approach and implications for control.	Jean T Coulibaly, Thomas Fürst, Kigbafori D Silué, Stefanie Knopp, Dimitri Hauri, Mamadou Ouattara, Jürg Utzinger, and Eliézer K N’Goran	2012	Parasit Vectors.	0.302083	human	S. mansoni (95% CI): 33% ((25.2–40.6), 53% (44.4–61.8) and 92% (87.6–95.9); S. haematobium: 0.8% (0–2.0) , 4% (0.1–7.4) and 65% (58.1–72.5)	2020-12-08	275	school-based	Kato-Katz; filtration; formol-ether concentration	Côte d‘Ivoire
Prevalence and risk factors for zoonotic helminth infection among humans and animals - Jos, Nigeria, 2005-2009	Ekong PS, Juryit R, Dika NM, Nguku P, Musenero M.	2012	Pan Afr Med J.	12:06:00	human	1.1% (95% CI: 0.91-1.42)	1960-06-01	6689	hospital records	NA	Nigeria
Urinary schistosomiasis among pregnant women in some endemic tropical semi - urban communities of Anambra State, Nigeria.	Eyo JE, Onyishi GC, Okafor FC	2012	Trop Biomed	29(4):575-9.	human	23.8%	16-45	172	pregnant women	Medi-Test Combi 9; urine centrifugation methods	Nigeria
Intestinal helminth infections and nutritional status of children attending primary schools in Wakiso District, Central Uganda	Lwanga F, Kirunda BE, Orach CG.	2012	Int J Environ Res Public Health	9(8):2910-21.	human	6.3%	2014-06-01	229	school-based; random selection	Kato-Katz	Uganda
Risk factors for helminth infections in a rural and a peri-urban setting of the Dongting Lake area, People's Republic of China.	Balen J, Raso G, Li YS, Zhao ZY, Yuan LP, Williams GM, Luo XS, Shi MZ, Yu XL, Utzinger J, McManus DP	2011	Int J Parasitol.	41(11):1165-73.	human	6.5%	NA	1.298	community-based	Kato-Katz	China
Soil transmitted helminths and schistosoma mansoni infections among school children in Zarima town, northwest Ethiopia	Alemu A, Atnafu A, Addis Z, Shiferaw Y, Teklu T, Mathewos B, Birhan W, Gebretsadik S, Gelaw B	2011	BMC Infect Dis.	0.589583	human	37.9%	2017-05-01	319	school-based	Kato-Katz	Ethiopia
Geographical distribution of schistosomiasis and soil-transmitted helminths among school children in informal settlements in Kisumu City, Western Kenya.,"	Odiere MR, Opisa S, Odhiambo G, Jura WG, Ayisi JM, Karanja DM, Mwinzi PN.	2011	Parasitology.	138(12):1569-77	human	21% (range: 0–69.7%), S. haematobium 3.6% (range: 0–12%)	2018-10-01	1.308	school-based	Kato-Katz	Kenya
Proportion of Urinary Schistosomiasis among HIV-Infected Subjects in Benin City, Nigeria.	Olusegun AF, Ehis OC, Richard O	2011	Oman Med J.	26(3):175-7.	human	0.3%	NA	2000	HIV positive individuals	wet preparation of the urine	Nigeria
Urinary schistosomiasis transmission in Epe, an urban community of Southwest Nigeria	Akinwale O, Akpunonu V, Ajayi M, Akande D, Adeleke M, Gyang P, Adebayo M, Dike A.	2011	Trop Parasitol.	1(2):99-103.	human	57% & 40%	2013-06-01	200	school-based	PCR	Nigeria
Clinical and laboratory evaluation of schistosomiasis mansoni patients in Brazilian endemic areas	Pereira LF, Gazzaneo AL, Melo RM, Ten√≥rio HC, Oliveira DS, Alves MS, Gama DC, Wyszomirska RM	2010	Mem Inst Oswaldo Cruz	105(4):449-53.	human	8.11%	1973-01-01	3.609	community-based	Kato-Katz	Brazil
Schistosomal myeloradiculopathy in a low-prevalence area: 27 cases (14 autochthonous) in Campinas, S√£o Paulo, Brazil.	Freitas AR, Oliveira AC, Silva LJ.	2010	Mem Inst Oswaldo Cruz.	105(4):398-408.	human	autochthonous (n = 14; 51.9%) or allochthonous (n = 11; 40.7%)	13-57	27	hospital records		Brazil
The role of population movement in the epidemiology and control of schistosomiasis in Brazil: a preliminary typology of population movement.,	Kloos H, Correa-Oliveira R, dos Reis DC, Rodrigues EW, Monteiro LA, Gazzinelli A	2010	Mem Inst Oswaldo Cruz	105(4):578-86.	human	NA	NA	NA	NA	NA	Brazil
[Prevalence of Schistosoma mansoni infection in two municipalities of the State of Alagoas, Brazil]	Palmeira DC, Carvalho AG, Rodrigues K, Couto JL.	2010	Rev Soc Bras Med Trop.	43(3):313-7.	human	24.90% (95% CI)	2015-07-01	690	school-based	Lutz; Kato-Katz	Brazil
Microscopic diagnosis of sodium acetate-acetic acid-formalin-fixed stool samples for helminths and intestinal protozoa: a comparison among European reference laboratories	J. Utzinger, S. Botero‐Kleiven, F. Castelli, P. L. Chiodini, . Edwards, N. Köhler, M. Gulletta, M. Lebbad, M. Manser, B. Matthys, E. K. N’Goran, E. Tannich, P. Vounatsou, H. Marti	2010	Clin Microbiol Infect.	16(3):267-73.	human	0.51	1961-02-01	102	community-based	SAF	Côte d‘Ivoire
Factors associated with urinary schistosomiasis in two peri-urban communities in south-western Nigeria.,	Ugbomoiko US, Ofoezie IE, Okoye IC, Heukelbach J.	2010	Ann Trop Med Parasitol.	104(5):409-19.	human	0.62	total population	1023	community-based		Nigeria
Frequency of intestinal parasitic infection among children in Hadhramout governorate (Yemen).,	Al-Haddad AM, Baswaid SH	2010	J Egypt Soc Parasitol.	40(2):479-88.	human	0.67%	children	600	NA	NA	Yemen
Schistosomiasis haematobium prevalence and risk factors in a school-age population of peri-urban Lusaka, Zambia.	Agnew-Blais J, Carnevale J, Gropper A, Shilika E, Bail R, Ngoma M.	2010	J Trop Pediatr.	56(4):247-53.	human	20.72%, ranging from 8.20% to 25.25% (95% CI)	2017-05-01	1583	community schools; all students willing to participate	urine centrifguation	Zambia
Patterns and risk factors of helminthiasis and anemia in a rural and a peri-urban community in Zanzibar, in the context of helminth control programs.,	Knopp S, Mohammed KA, Stothard JR, Khamis IS, Rollinson D, Marti H, Utzinger J."	2010	PLoS Negl Trop Dis.	4(5):e681.	human	48.9%	2015-05-01	454	community-based; first 50 girls and first 50 boys who lined up	ELISA	Zanzibar
Relationship between intestinal parasitic infection in children and soil contamination in an urban slum.,	Korkes F, Kumagai FU, Belfort RN, Szejnfeld D, Abud TG, Kleinman A, Florez GM, Szejnfeld T, Chieffi PP	2009	J Trop Pediatr	55(1):42-5.	human	0	2014-02-01	120	community-based	Direct exam; Kato-Katz; Spontaneous sedimentation method (Lutz–Hoffman); Thermal migration method (Rugai, Mattos and Brisola); Zinc sulfate flotation (Faust method)	Brazil
Gastro-intestinal symptoms associated with intense Schistosoma mansoni infection affect class-attentiveness of schoolchildren in Ethiopia	Berhe N, Myrvang B, Gundersen SG	2009	Acta Trop.	110(1):52-6	human	95.00% & 90.60%	SAC	803	school-based	NA	Ethiopia
Efficacy of artesunate + sulfamethoxypyrazine/pyrimethamine versus praziquantel in the treatment of Schistosoma haematobium in children.	Sissoko MS, Dabo A, Traoré H, Diallo M, Traoré B, Konaté D, Niaré B, Diakité M, Kamaté B, Traoré A, Bathily A, Tapily A, Touré OB, Cauwenbergh S, Jansen HF, Doumbo OK.	2009	PLoS One.	4(10):e6732.	human	12.8%	2015-06-01	3033	community-based;	NA	Mali
Geographic distribution and prevalence of schistosomiasis and soil-transmitted helminths among schoolchildren in Mozambique	Augusto G, Nal√° R, Casmo V, Sabonete A, Mapaco L, Monteiro J.	2009	Am J Trop Med Hyg.	81(5):799-803	human	0.47	2022-07-01	83.331	school-based	Kato-Katz; filtration; Ritchie and Willis techniques	Mozambique
Frequency of intestinal parasites among food-handlers in Khartoum, Sudan.	Babiker MA, Ali MS, Ahmed ES.	2009	East Mediterr Health J.	15(5):1098-104	human	0.7%	adults	1500	food-handlers	direct faecal examination; formol–ether concentration; floatation	Sudan
Socioeconomic studies of schistosomiasis in Brazil: a review.	Kloos H, Correa-Oliveira R, Oliveira Quites HF, Caetano Souza MC, Gazzinelli A."	2008	Acta Trop.	108(2-3):194-201.	human	"moderately high"	NA	NA	literature research	NA	Brazil
Intestinal Schistosomiasis and Soil-Transmitted Helminthiasis in a Peri-Urban Community in Rio De Janeiro State, Brazil	O.K. Seck, M.F. Gusmão, M.G.M. Barreto, M.T. Paulino, R.P. Igreja, M.S. Soares	2008	International Journal of Infectious Diseases	Volume 12, Supplement 1	human	0.01	NA	1356	NA	Kato-Katz; sedimentation	Brazil
High risk behaviours and schistosomiasis infection in Kumba, South-West Province, Cameroon.,	Sama MT, Oyono E, Ratard RC.	2007	Int J Environ Res Public Health.	4(2):101-5.	human	32.1%	5->44	1025	community-based; all households	sedimentation technique (urine)	Cameroon
[Potential risks for transmission of schistosomiasis caused by mobile population in Shanghai].	Zhou XN, Cai L, Zhang XP, Sheng HF, Ma XB, Jin YJ, Wu XH, Wang XH, Wang LY, Lin T, Shen WG, Lu JQ, Dai Q.	2007	Zhongguo Ji Sheng Chong Xue Yu Ji Sheng Chong Bing Za Zhi.	25(3):180-4.	human	4.71% (IHA test); rate amongst S. japonicum-endemic provinces: 5.99%; transmission-interrupted provinces: 2.6% (chi2=10.28, P<0.01); non-endemic provinces: 1.68% (chi2=12.86, P<0.01).	NA	2931	mobile population of Shanghai	serum indirect hemagglutination (IHA) test; fecal examination	China
[Observation on the change of anti-S. japonicum antibody level in population migrated from outside embankment to new town].,	Wen LY, Lu SH, Chen JH, Zhang JF, Yu LL, Ding JZ, Yan XL, Shen LY, Zheng W, Gao LL, Wang TP, Zhang SQ, Chen GX, Ye Y, Zhou XN, Zheng J.	2007	Zhongguo Ji Sheng Chong Xue Yu Ji Sheng Chong Bing Za Zhi. 2	25(2):146-9.	human	DIGFA: 6.63% to 3.52%; ELISA 7.26% to 3.71%	NA	NA	migrated population	DIGFA; ELISA	China
Risk factors for Schistosoma mansoni and hookworm in urban farming communities in western Côte d'Ivoire.	Matthys B, Tschannen AB, Tian-Bi NT, Comoé H, Diabaté S, Traoré M, Vounatsou P, Raso G, Gosoniu L, Tanner M, Cissé G, N'Goran EK, Utzinger J.	2007	Trop Med Int Health.	12(6):709-23.	human	50.1% (95% CI 0.52, 1.12); p: 0.164	total population	716	community-based	Kato‐Katz; formol‐ether concentration	Côte d‘Ivoire
Intestinal helminthiases and schistosomiasis among school children in an urban center and some rural communities in southwest Nigeria		2007	Korean J Parasitol	45(3):233-8	human	2.3%	2018-03-01	1.059	school-based	direct smear & brine concentration	Nigeria
Intestinal parasitism in Magama Gumau rural village and Jos township in north central Nigeria.,	Ikeh EI, Obadofin MO, Brindeiro B, Baugherb C, Frost F, Vanderjagt D, Glew RH.	2007	Niger Postgrad Med J.	14(4):290-5.	human	0	NA	93	urban dwellers	Formol-ether concentration; modified Ziehl-Neelsen	Nigeria
Schistosomiasis infection among school children in the Zhaugwe resettlement area, Zimbabwe April 2005.,	Chirundu D, Chimusoro A, Jones D, Midzi N, Mabaera B, Apollo T, Tshimanga M.	2007	Cent Afr J Med.	53(1-4):6-11.	human	S. haematobium: 68%; S. mansoni: 0.2%	SAC	NA	school-based	NA	Zimbabwe
Contrasting patterns in the small-scale heterogeneity of human helminth infections in urban and rural environments in Brazil.	Brooker S, Alexander N, Geiger S, Moyeed RA, Stander J, Fleming F, Hotez PJ, Correa-Oliveira R, Bethony J.	2006	Int J Parasitol.	36(10-11):1143-51.	human	ovrall rural & urban: S. mansoni was 44.9%	0-86	1.249	community-based	NA	Brazil
[Urban transmission of schistosomiasis in children from a neighborhood of Salvador, Bahia].	Guimar√£es IC, Tavares-Neto J.	2006	Rev Soc Bras Med Trop.	39(5):451-5.	human	30.2%	NA	268	school-based	Kato-Katz	Brazil
The reflection of control programs of parasitic diseases upon gastrointestinal helminthiasis in Dakahlia Governorate, Egypt.,	el-Shazly AM, el-Nahas HA, Soliman M, Sultan DM, Abedl Tawab AH, Morsy TA	2006	J Egypt Soc Parasitol.	36(2):467-80	human	0.5%	NA	1000	community-based; random sampling	NA	Egypt
Participatory action research: community diagnosis and intervention in controlling urinary schistosomiasis in an urban community in Ibadan, Nigeria	Olaseha IO, Sridhar MK	2005	Int Q Community Health Educ.	24(2):153-60	human	NA	NA	147	school-based	NA	Nigeria
Effects of a school-based education program for schistosomiasis control.	Suzuki C, Mizota T, Awazawa T, Yamamoto T, Makunike B, Rakue Y	2005	Southeast Asian J Trop Med Public Health.	36(6):1388-93.	human	NA	NA	299	school-based	NA	Zimbabwe
[Evolution of the prevalence of Mansonia schistosomiasis in the district of S√£o Luis do Maranh√£o (Brazil) between 1978 and 2001]	de Jesus Saraiva Garrido Carneiro K, Carneiro CS, Brillet P.	2004	Sante	14(3):149-52.	human	>or=4%	NA	NA	annual reports of the Fundaçào Nacional de Saúde (National Health Foundation	NA	Brazil
Childhood stunting in Northeast Brazil: the role of Schistosoma mansoni infection and inadequate dietary intake.,	Assis AM, Prado MS, Barreto ML, Reis MG, Concei√ß√£o Pinheiro SM, Parraga IM, Blanton RE.	2004	Eur J Clin Nutr	58(7):1022-9.	human	55.1%	2014-07-01	461	school-based; random selection	NA	Brazil
Socioeconomic determinants of schistosomiasis in an urban area in the Northeast of Brazil.,	Ximenes R, Southgate B, Smith PG, Guimar√£es Neto L	2003	Rev Panam Salud Publica.	14(6):409-21.	human	25.8%	2025-10-01	4 039	community-based; household members	NA	Brazil
[Risk factors for iron-deficiency anemia in children and adolescents with intestinal helminthic infections]	Brito LL, Barreto ML, Silva Rde C, Assis AM, Reis MG, Parraga I, Blanton RE.	2003	Rev Panam Salud Publica.	14(6):422-31.	human	55.5%	2017-07-01	1709	known for moderate infection levels	Kato-Katz	Brazil
Intestinal helminthic infections in schoolchildren in Cambodia	Sinuon M, Anantaphruti MT, Socheat D.	2003	Southeast Asian J Trop Med Public Health.	34(2):254-8.	human	NA	SAC	NA	school-based	Kato-Katz	Cambodia
[Course of urinary schistosomiasis in Niamey, Niger].	Ernould JC, Labbo R, Chippaux JP	2003	Bull Soc Pathol Exot.	96(3):173-7.	human	1998: 16%; 2000: 74% (periurnan suburb)	2020-12-10	1998: 2,024; 2000: 247	school-based	NA	Niger
Schistosomiasis mansoni in Bananal (State of S√£o Paulo, Brazil): I. Efficiency of diagnostic and treatment procedures.,	Teles HM, de Carvalho ME, Santos Ferreira C, Zacharias F, de Lima VR, Fadel ML	2002	Mem Inst Oswaldo Cruz.	97 Suppl 1:181-6.	human	1998: 3.4%, 1999:2.9%; 2000: 1.8%	0->47	299	community-based	Kato-Katz	Brazil
Control of Schistosoma mansoni by the soapberry Endod (Phytolacca dodecandra) in Wollo, northeastern Ethiopia: post-intervention prevalence.	Erko B, Abebe F, Berhe N, Medhin G, Gebre-Michael T, Gemetchu T, Gundersen SG.	2002	East Afr Med J.	79(4):198-201	human	53% & 43%	all members of households	NA	systematic selection of households	NA	Ethiopia
Social environment, behavior, and schistosomiasis in an urban population in the northeast of Brazil.	Ximenes RA, Southgate B, Smith PG, Guimaraes Neto L.	2001	Rev Panam Salud Publica.	9(1):13-22	human	NA	2025-10-01	NA	population-based case control	NA	Brazil
Identification of factors and groups at risk of infection with Schistosoma mansoni in urban Sharkia Governorate.,	El-Badawy AA, Hassan AA, El-Nagaar SA, El Gohary SS, Refat A, Refat AA	2001	J Egypt Soc Parasitol.	31(2):491-500.	human	6.8% (range from 2.8% to 10.3%)	NA	NA	community-based	NA	Egypt
Urinary schistosomiasis in schoolchildren in Dar-es-Salaam, Tanzania, and the factors influencing its transmission	Ndyomugyenyi R, Minjas JN.	2001	Ann Trop Med Parasitol.	95(7):697-706	human	47.6%.	SAC	NA	school-based	NA	Tanzania
[Intestinal parasite infections and schistosomiasis in a poor urban area, in townships of the sugar cane belt and in villages of the semi-arid area of North-East Brazil].,	Perez E, Gazin P, Furtado A, Miranda P, Marques NM, Silva MR, Varela R.	2000	Sante	10(2):127-9.	human	NA	NA	NA	community-based	NA	Brazil
Migration and urban schistosomiasis. The case of São Lourenço da Mata, northeast of Brazil.	Ximenes RA, Southgate B, Smith PG, Guimar√£es Neto L.	2000	Rev Inst Med Trop Sao Paulo.	42(4):209-17.	human	0.45	2025-10-01	2016	population-based case control; multi-stage random sampling	NA	Brazil
Infection pattern of Schistosoma haematobium in primary school children of the Kumba Health District, South-West Cameroon.	Ndamukong KJ, Ayuk MA, Dinga JS, Akenji TN, Ndiforchu VA, Titanji VP	2000	Afr J Health Sci.	7(3-4):98-102.	human	9.7%	2016-05-01	855	school-based	NA	Cameroon
Recent urban growth and urinary schistosomiasis in Niamey, Niger.	Ernould JC, Kaman A, Labbo R, Couret D, Chippaux JP.	2000	Trop Med Int Health.	5(6):431-7.	human	15.75	2020-12-10	2042	school-based	urine filtration	Niger
[Intestinal schistosomiasis from Schistosoma mansoni in Madagascar: extent and center of the endemic]	Ollivier G, Brutus L, Cot M.	1999	Bull Soc Pathol Exot.	92(2):99-103.	human	0.25	SAC	NA	school-based	NA	Madagascar
IgM antibodies to Schistosoma mansoni gut-associated antigens for the study of schistosomiasis transmission in Ribeir√£o Pires, S√£o Paulo.	Camargo-Neves VL, Kanamura HY, Vellosa SA, Gargioni C, Dias LC	1998	Mem Inst Oswaldo Cruz.	93 Suppl 1:273-8	human	IgM-IFT: 2.9%-6.2%; Kato-Katz: 0.0-0.7%	2018-06-01	400	school-based	Kato-Katz; IgM-IFT	Brazil
Immunofluorescence test on Schistosoma mansoni worm paraffin sections (IgM-IFT) for the study of schistosomiasis transmission in Campinas, S√£o Paulo, Brazil.	Lima VL, Guercio VM, Rangel O, Kanamura HY, Dias LC	1998	Mem Inst Oswaldo Cruz.	93 Suppl 1:283-7.	human	IgM-IFT: 1.2%-4.3%; 0.4%	2018-06-01	400	school-based	Kato-Katz; IgM-IFT	Brazil
Epidemiology of schistosomiasis mansoni in three endemic communities in north-east Ethiopia: baseline characteristics before endod based intervention.	Birrie H, Abebe F, Gundersen SG, Medhin G, Berhe N, Gemetchu T	1998	Ethiop Med J.	36(2):101-11.	human	33%-59%	NA	365 households	community-based; systematic random sampling	NA	Ethiopia
Schistosoma haematobium infection in Abeokuta.,	Mafiana CF, Beyioku YO.	1998	Afr J Med Med Sci.	27(1-2):5-7.	human	11.90% & 7.70%	SAC & adults	1670 school pupils; 234 adults	school-based for schools within 1km radius of the stream & adults found using the stream	NA	Nigeria
Epidemiological characteristics of Schistosoma mansoni infection in rural and urban endemic areas of Minas Gerais, Brazil.	Amorim MN, Rabello A, Contreras RL, Katz N	1997	Mem Inst Oswaldo Cruz.	92(5):577-80.	human	9.7%	all members of households	787	community-based	NA	Brazil
[Schistosomiasis mansoni in urban territory. 2. A theoretical approach to the accumulation, concentration, and centralization of capital and the production of disease],"	Coura-Filho P.	1997	Cad Saude Publica.	13(3):415-424.	human	NA	NA	NA	NA	NA	Brazil
[Schistosomiasis mansoni occurrence in urban territory. 1. A case study of a peripheral urban area in Belo Horizonte, Minas Gerais, Brazil]	Coura-Filho P.	1997	Cad Saude Publica	13(2):245-255.	human	NA	NA	NA	NA	NA	Brazil
Special features of acute infection due to Schistosoma japonicum in urban and rural areas in China.	Shen G, Li Q, La D, Zhang S	1997	Southeast Asian J Trop Med Public Health	28(2):280-4.	human	NA	NA	NA	NA	NA	China
[Profile of intestinal helminthiases in school aged children in the city of Abidjan]	Menan EI, Nebavi NG, Adjetey TA, Assavo NN, Kiki-Barro PC, Kone M	1997	Bull Soc Pathol Exot	90(1):51-4.	human	36.5%	2015-04-01	1001	school-based	Kato-Katz; Richie	Côte d‘Ivoire
Studies on schistosomiasis in western Kenya: I. Evidence for immune-facilitated excretion of schistosome eggs from patients with Schistosoma mansoni and human immunodeficiency virus coinfections.		1997	Am J Trop Med Hyg.	56(5):515-21	human	NA	adults	NA	community-based; systematic population sampling	CCA	Kenya
Parasitic infections in Pemba Island school children.	Albonico M, Chwaya HM, Montresor A, Stolfzfus RJ, Tielsch JM, Alawi KS, Savioli L.	1997	East Afr Med J	74(5):294-8.	human	visual haematuria: 2.2%; microhaematuria: 16.0%	SAC	3605	school-based	Kato-Katz; reagent strip	Tanzania
Urban schistosomiasis: morbidity, sociodemographic characteristics and water contact patterns predictive of infection.	Firmo JO, Lima Costa MF, Guerra HL, Rocha RS	1996	Int J Epidemiol.	25(6):1292-300.	human	0.2	total population	3290	community-based	Kato-Katz	Brazil
[Schistosomiasis: reproduction and expansion of the endemia to the state of Pernambuco in Brazil]	Barbosa CS, da Silva CB, Barbosa FS	1996	Rev Saude Publica.	30(6):609-16.	human	NA	NA	NA	NA	NA	Brazil
Schistosomiasis status in urban Sharkia Governorate, Egypt: prevalence and intensity of infection.,	el Badawy AA, el Moghazy MA, Koura SK, Ragab HM, Sherif NA	1996	J Egypt Soc Parasitol.	26(3):733-42.	human	S. haematobium: 0.08%; S. mansoni: 6.8%	total population	5012	community-based	NA	Egypt
Decline of urinary schistosomiasis in Kurmuk town, western Ethio-Sudanese border, Ethiopia	Birrie H, Erko B, Medhin G, Balcha F.	1996	Ethiop Med J.	34(1):47-9.	human	S. haematobium: 5.7%	total population	NA	community-based	NA	Ethiopia
Schistosomiasis in Addis Ababa	Birrie H, Medhin G, Redda A.	1996	Ethiop Med J.	34(2):117-21.	human	1	2015-11-01	9	school-based	NA	Ethiopia
[Epidemiology of certain endemic parasitic diseases in the town of Guadalupe (Republic of Sao Tome and Principe) I. Schistosomiasis intercalatum and intestinal worms].	Ripert C, Neves I, Appriou M, Tribouley J, Tribouley-Duret J, Haumont G, Guy M, Trouvé B.	1996	Bull Soc Pathol Exot.	89(4):252-8.	human	25.5%; Schistosoma polysaccharide antigen: 49.1%	total population	380	NA	Kato-Katz	Republic of Sao Tomé and Principe
Clinical investigation of a population recently infected with Schistosoma mansoni (Richard-Toll, Senegal).	Kongs A, Verle P, Dieng A, Talla I, Rouquet P.	1996	Trop Med Int Health.	1(2):191-8	human	0.75	total population	301	NA	NA	Senegal
The epidemiology of human schistosomiasis in the Senegal river basin.	Picquet M, Ernould JC, Vercruysse J, Southgate VR, Mbaye A, Sambou B, Niang M, Rollinson D.	1996	Trans R Soc Trop Med Hyg.	90(4):340-6	human	4.4%-71.8%	total population	7750 (rural and urban)	community-based	NA	Senegal
Validation of reagent sticks in diagnosing urinary schistosomiasis in an urban setting.	Mtasiwa D, Mayombana C, Kilima P, Tanner M.	1996	East Afr Med J.	73(3):198-200	human	67.6%	SAC	404	school-based	filtration; reagent stick	Tanzania
Epidemiology of schistosomiasis in Kampala, Uganda	Kabatereine NB, Kazibwe F, Kemijumbi J	1996	East Afr Med J.	73(12):795-800	human	4.1%	2015-10-01	5.313	school-based	NA	Uganda
[Urban schistosomiasis and social and epidemiological heterogeneity in Campinas, S√£o Paulo, Brazil]	de Lima VL.	1995	Cad Saude Publica.	11(1):45-56. Epub 2003 Sep 29.	human	610 autochthonous cases	NA	NA	notification files	NA	Brazil
Prevalence and severity of urinary schistosomiasis in Ibadan, Nigeria.,	Arinola OG.	1995	East Afr Med J.	72(11):746-8	human	15.8%-21-1%	1947-06-01	313	school-based; systematic sampling of professionals	NA	Nigeria
Urinary Bilharziasis among Nigerian school children: a study in the Agulu Lake Basin, Anambra State of Nigeria	Onuigbo WI, Ukeje MA, Ezeome ER.	1995	West Afr J Med.	14(4):233-7.	human	2.4%-47.2%	SAC	NA	school-based	NA	Nigeria
Effect of chemotherapy on immune response to egg antigens of Schistosoma mansoni in chronically infected children from areas of low transmission.	Noya O, Losada S, Alarc√≥n de Noya B, Gonz√°lez S, Hermoso T, Balzan C, Cesari IM	1995	Parasite Immunol.	17(3):111-7.	human	NA	children	NA	children	SEA	Venezuela
Urban schistosomiasis in Lusaka, Zambia: a preliminary study.,	Mungomba LM, Michelson EH.	1995	J Trop Med Hyg.	98(3):199-203	human	S. haematobium: 20.9% (7.5 to 37.5%); S. mansoni: 0.42%	SAC	240	school-based	NA	Zambia
Environmental intervention as a tool for control of schistosomiasis: suggestions from a field study in Northeast Brazil.	Kloetzel K, Chieffi PP, Carrilho FJ.	1994	Cad Saude Publica.	10 Suppl 2:337-44. Epub 2004 Mar 19.	human	3%-69%	2014-02-01	3183	school-based	Kato-Katz	Brazil
Identification of factors and groups at risk of infection with Schistosoma mansoni: a strategy for the implementation of control measures?	Coura-Filho P, Rocha RS, Farah MW, da Silva GC, Katz N.	1994	Rev Inst Med Trop Sao Paulo.	36(3):245-53.","	human	4.4%	0->30	143	community-based	Kato-Katz	Brazil
Control of Schistosoma mansoni and intestinal helminths: 8-year follow-up of an urban school programme in Bujumbura, Burundi.,	Engels D, Ndoricimpa J, Nahimana S, Gryseels B	1994	Acta Trop. 1	58(2):127-40	human	6.4%	SAC	NA	school-based	NA	Burundi
Water contact and schistosomiasis infection in Kumba, south-western Cameroon	Sama MT, Ratard RC	1994	Ann Trop Med Parasitol.	88(6):629-34.	human	NA	NA	NA	community-based	NA	Cameroon
Urinary schistosomiasis among school children in Ile-Ife, Nigeria.	Amole BO, Jinadu MK.	1994	Afr J Med Med Sci.	23(3):249-52.	human	NA	SAC	SAC	school-based	filtration	Nigeria
Schistosomiasis in the Republic of Sao Tomé and Principe: human studies.,	Almeda J, Corachan M, Sousa A, Ascaso C, Carvalho JM, Rollinson D, Southgate VR.	1994	Trans R Soc Trop Med Hyg	88(4):406-9.	human	NA	total population	NA	community-based	NA	Republic of Sao Tomé and Principe
Urban Schistosoma mansoni near Enyau river in Arua town, Uganda.	Odongo-Aginya EI, Lakwo TL, Schweigmann U, Schickerling S, Lindner D, Mueller A, Doehring-Schwerdtfeger E	1994	East Afr Med J	71(9):604-6.	human	0.62	1950-04-01	500	community-based	Kato-Katz	Uganda
Use of risk factors obtained by questionnaires in the screening for Schistosoma mansoni infection.,"	Barreto ML.	1993	Am J Trop Med Hyg.	48(6):742-7	human	0.31	2014-12-01	NA	NA	NA	Brazil
A preliminary survey for intestinal parasites in the Tis Abay town, northwest Ethiopia, with special references to Schistosoma mansoni.	Erko B, Tedla S.	1993	East Afr Med J.	70(1):34-6.	human	NA	NA	615	community-based	NA	Ethiopia
Prevalence of schistosomiasis mansoni in Tauorga town, north-west Libya.,	Baccush MM, Nayak CS, Gibreel AO	1993	J Egypt Soc Parasitol.	23(2):527-33.	human	20.85% (range from 1.78% to 55.58%)	NA	1544	two stage cluster random sampling	NA	Libya
Hepatosplenic alterations determined by ultrasonography in a population recently infected with Schistosoma mansoni in Richard-Toll, Senegal.	Rouquet P, Verl√© P, Kongs A, Talla I, Niang M.	1993	Trans R Soc Trop Med Hyg.	87(2):190-3.	human	NA	NA	358	community-based	NA	Senegal
Some personal views on the control of schistosomiasis mansoni.	Kloetzel K	1992	Mem Inst Oswaldo Cruz	87 Suppl 4:221-6. Review.	human	NA	total population	2000 families	community-based	NA	Brazil
Schistosomiasis mansoni in Yemen: A review.	Sallam JA, Wright SG.	1992	Ann Saudi Med.	12(3):294-6	human	30%-70%	total population	NA	literature research	NA	Yemen
Schistosomiasis mansoni in an area of low transmission. I. Impact of control measures.,	Mar√ßal J√∫nior O, Patucci RM, Dias LC, Hotta LK, Etzel A.	1991	Rev Inst Med Trop Sao Paulo.	33(2):83-90.	human	NA	NA	4,719 (rural and urban)	community-based	Kato-Katz	Brazil
The epidemiology of schistosomiasis in Burundi and its consequences for control.,	Gryseels B	1991	Trans R Soc Trop Med Hyg	85(5):626-33.	human	0.26	NA	NA	community-based	NA	Burundi
Ecto and endoparasites in two primary schools in Qualyob City, Egypt.	Tosson, Morsy A, Farrag AM, Sabry AH, Salama MM, Arafa MA	1991	J Egypt Soc Parasitol.	21(2):391-401	human	8.8%	2020-12-06	486	school-based	NA	Egypt
Effect of repeated targeted mass treatment with praziquantel on the prevalence, intensity of infection and morbidity due to Schistosoma intercalatum in an urban community in equatorial Guinea.	Simarro PP, Sima FO, Mir M, Ndong P	1991	Trop Med Parasitol.	42(3):167-71.	human	NA	NA	NA	community-based	NA	Equatorial Guinea
Urinary schistosomiasis in the Sichili Health Zone, Western Province, Zambia.	de Jonge N, van Vliet NG.	1991	Trop Med Parasitol.	42(3):191-2.	human	NA	NA	891 (rural and urban)	community-based	urine filtration	Zambia
Serological studies on schistosomiasis mansoni in the northeast Brazil (I)	Tanabe M, Okazaki M, Okazaki M, Kobayashi S, Kaneko N, Sekiguchi T, Tateno S, Motta SR, Takeuchi T.	1990	Rev Inst Med Trop Sao Paulo.	32(2):121-31.	human	7.9%-92.1%	0-51	707	community-based; systematic sampling	serological tests; ELISA	Brazil
Urban epidemiology of Schistosoma intercalatum in the city of Bata, Equatorial Guinea.,	Simarro PP, Sima FO, Mir M	1990	Trop Med Parasitol.	41(3):254-6.	human	S. intercalatum: 21.2%	NA	1221	community-based	NA	Equatorial Guinea
Schistosomiasis mansoni in the Dominican Republic; prevalence and intensity in various urban and rural communities, 1982-1987.	Vargas M, Malek EA, Perez JG.	1990	Trop Med Parasitol.	41(4):415-8.	human	7.4% to 24.6%	NA	NA	NA	stool examination; circumoval precipitin test	Dominican Republic
Parasitic diseases and urban development.	Mott KE, Desjeux P, Moncayo A, Ranque P, de Raadt P	1990	Bull World Health Organ.	68(6):691-8.	human	NA	NA	NA	review	NA	NA
Urinary schistosomiasis among schoolchildren in Ibadan, an urban community in south-western Nigeria.,	Okoli EI, Odaibo AB.",	1990	Trop Med Int Health	4(4):308-15	human	17.4%; range from 12 to 22.4% (95% CI)	15 schools (6 primary; 9 postprimary)	1331	random sampling	Sedimentation technique (urine)	Nigeria
Integration of control of schistosomiasis due to S. mansoni within primary health care in Ngamiland, Botswana	Ali MI, Byskov J, Mokgweetsinyana SS, Sibiya J, Mott KE.	1989	Trop Med Parasitol	40(2):195-200	human	SAC: 10%; adults & non-enrolled children: 19.4%	SAC & adults	NA	school-based; community-based	NA	Botswana
Sensitivity, specificity and positive predictive value of selected clinical signs and symptoms associated with schistosomiasis mansoni.	Proietti FA, Antunes CM.	1989	Int J Epidemiol.	18(3):680-3.	human	14.3%	NA	NA	community-based	NA	Brazil
African trypanosomiasis and S. intercalatum infection in Equatorial Guinea: comparative epidemiology and feasibility of integrated control.,	Simarro PP, Sima FO, Mia M	1989	Trop Med Parasitol.	40(2):159-62.	human	NA	NA	NA	population-based	NA	Equatorial Guinea
Intestinal helminths in Akaki town, with special emphasis on the epidemiology of Schistosoma mansoni.	Mamo B, Assefa B, Lo CT.	1989	Ethiop Med J.	27(4):183-91.	human	1.5%	NA	2309	community-based	Kato-Katz	Ethiopia
Control of morbidity due to Schistosoma haematobium on Pemba island; selective population chemotherapy of schoolchildren with haematuria to identify high-risk localities.,	Savioli L, Dixon H, Kisumku UM, Mott KE.	1989	Trans R Soc Trop Med Hyg.	83(6):805-10.	human	NA	2019-05-01	50037 (rural and urban)	school-based	reagent strip	Tanzania
Repeated mass treatment of schistosomiasis mansoni: experience in hyperendemic areas of Brazil. I. Parasitological effects and morbidity.	Kloetzel K, Schuster NH	1987	Trans R Soc Trop Med Hyg	81(3):365-70.	human	NA	NA	NA	community-based; hospital records	NA	Brazil
The role of human water contact patterns in the transmission of schistosomiasis in an informal settlement near a major industrial area	Kvalsvig JD, Schutte CH	1986	Ann Trop Med Parasitol.	80(1):13-26	human	NA	SAC & adults	NA	community-based	NA	NA
[Prevalence of bilharzia antibodies in the pediatric population of the village of Pointe-Noire (Republic of the Congo)].,	Josse R, Merlin M, Meunier DM, Senga J, Gonzalez JP, Kouka-Bemba D, Georges AJ.	1986	Bull Soc Pathol Exot Filiales.	79(3):368-71.	human	0.83%	NA	360	children	serological test	Republic of Congo
Piped water supply and intestinal parasitism in Zimbabwean schoolchildren	Mason PR, Patterson BA, Loewenson R.	1986	Trans R Soc Trop Med Hyg.	80(1):88-93.	human	NA	SAC	NA	school-based	NA	Zimbabwe
A clinico-epidemiological survey of schistosomiasis mansoni in a hyperendemic area in Minas Gerais State (Comercinho, Brazil). I. Differences in the manifestations of schistosomiasis in the town centre and in the environs.	de Lima e Costa MF, Rocha RS, de Almeida Magalhães MH, Katz N.	1985	Trans R Soc Trop Med Hyg.	79(4):539-45	human	0.7	NA	1327	community-based	Kato-Katz	Brazil
Evaluation of indirect screening techniques for the detection of Schistosoma haematobium infection in an urban area, Dar es Salaam, Tanzania	Sarda RK, Minjas JN, Mahikwano LF.	1985	Acta Trop	42(3):241-7.	human	NA	NA	393	school-based	reagent strip	Tanzania
[Report on intestinal parasitosis in adults in an urban population of the Central African Republic].	Meunier DM, Georges MC, Georges AJ	1984	Bull Soc Pathol Exot Filiales.	77(3):333-43.	human	20.8%	NA	3.352	community-based	NA	Central Africal Republic
Control of schistosomiasis in Adwa, Ethiopia, using the plant molluscicide endod (Phytolacca dodecandra).	Goll PH, Lemma A, Duncan J, Mazengia B.	1983	Tropenmed Parasitol.	34(3):177-83	human	61.5 & 36.4% (NA)	NA	NA	NA	NA	Ethiopia
[Epidemiological study of foci of S. intercalatum schistosomiasis in Eseka and Edea (Cameroon). Effects of treatment with praziquantel].	Ripert C, Carrié J, Pagbe JJ, Ravinet L, Deniau M, Same Ekobo A.	1981	Arzneimittelforschung.	31(3a):584-9	human	4.9% & 5,6%	NA	NA	community-based	NA	Cameroon
[Epidemiological study of intestinal helminthiases (ascariasis, necatoriasis, taeniasis, and bilharziasis) in the town of Maroua (North Cameroon). Results of the treatment of the population with mebendazole].	R Foba-Pagou, E Kegoum, A Same-Ekobo, E Eben-Moussi, P Faucher, J Carrie, C Ripert	1980	Bull Soc Pathol Exot Filiales.	73(2):171-8.	human	2.1%	NA	1969	community-based	NA	Cameroon
Intestinal parasites of school children in urban and rural areas of Eastern Nigeria.	Onubogu UV	1978	Zentralbl Bakteriol Orig A.	242(1):121-32.	human	NA	SAC	813	school-based	HCL-Ether centrifugation	Nigeria
Current status of schistosomiasis japonica in Sorsogon Province, Republic of the Philippines.	Cabrera BD, Valeza F, Santos AT Jr, Cruz I	1978	Southeast Asian J Trop Med Public Health	9(1):86-92.	human	NA	NA	NA	community-based	NA	Philippines
Schistosomiasis in the Gorgol Valley of Mauritania	Jobin WR, Negr√≥n-Aponte H, Michelson EH.	1976	Am J Trop Med Hyg.	25(4):587-94	human	68% (children)	NA	NA	community-based	NA	Mauritania
Cross-sectional studies on Schistosoma mansoni infection in northeast Brazil	Barbosa FS	1975	Ann Trop Med Parasitol	69(2):207-16	human	NA	NA	NA	community-based	NA	Brazil
Present situation of schistosomiasis in the Libyan Arab Republic. I. Bilharziasis in Ubari District in Fezzan (Sebha Governorate.,	El-G√≠ndy MS, El-Edr√≠ssy AW	1975	Egypt J Bilharz	2(1):117-30.	human	NA	SAC	NA	school-based	NA	Libya
Schistosomiasis in New York city.,	Welton J, Imperato PJ.	1975	Bull N Y Acad Med.	51(2):263-71	human	3,643 cases	5->45	NA	morbidity data	NA	USA
Schistosomiasis in Chicago: a study of the Westown Puerto Rican population	Winsberg GR, Moriearty P, Yogore M, Lewert R.	1974	Am J Epidemiol.	100(4):324-32.	human	21.6%	NA	412	community-based	intradermal test; circumoval precipitin tests	USA
Evolution of the clinical gradient of Schistosoma mansoni infection in a small town in north-eastern Brazil	Barbosa FS, Voss H.	1969	Bull World Health Organ.	40(6):966-9.	human	23.2%-26.6%	0->60	981	community-based; random sampling	NA	Brazil
Studies on recent aspects of schistosomiasis in Nagatoishi-cho, Kurume City.	Okabe K, Akusawa M, Kifune T, Shiraishi S.	1967	Kurume Med J.	14(1):10-5.	human	NA	NA	NA	community-based	intradermal test	Japan
The epidemiology of Schistosoma haematobium and S. mansoni infections in the Egypt-49 project area. 2. Prevalence of bilharziasis in relation to personal attributes and habits.	Farooq M, Nielsen J, Samaan SA, Mallah MB, Allam AA.	1966	Bull World Health Organ.	35(3):293-318	human	0.21	total population	NA	community-based	NA	Egypt
The changing profile of schistosomiasis in a changing urban landscape	Silva LK, Barbosa LM, Kovach JD, Dos Santos Teixeira R, Soares √äS, Cardoso CW, Marques RVM, Dos Santos TP, G Reis M, Blanton RE.	2019		50(1):27-34.	human	6.2% (95% CI 0.15–0.27; p<0.01)	5->70	1158	community-based	Kato-Katz	Brazil
Current status of soil transmitted helminths and Schistosoma mansoni infection among children in two primary schools in North Gondar, Northwest Ethiopia: a cross sectional study.	Mathewos B, Alemu A, Woldeyohannes D, Alemu A, Addis Z, Tiruneh M, Aimero M, Kassu A.		BMC Res Notes.	0.352778	human	33.7% (95% CI; p<0.05)	SAC	261	school-based	Kato-Katz	Ethiopia
Pathogenic intestinal parasites and bacterial agents in solid wastes	Adeyeba OA, Akinbo JA	2002	East Afr Med J.	79(11):604-10	human	0.31 epg	NA	1610	refuse sludge of market places	Kegie; centrifugation	Nigeria
Prevalence of Infection of Biomphalaria glabrata by Schistosoma mansoni and the risk of urban Schistosomiasis mansoni in Salvador, Bahia, Brazil.	Zanardi VS, Barbosa LM, Simões FM, Thiengo SC, Blanton RE, Ribeiro Junior G, Silva LK, Reis MG	2019	Rev Soc Bras Med Trop.	52:e20190171.	snail	0.4% (classical cercaria shedding); 6.2% (qPCR)	NA	1,403 B. glabrata	malacological survey	PCR; qPCR	Brazil
A survey of freshwater and terrestrial snails in a predominantly urban municipality of Rio de Janeiro State, Brazil, with emphasis on human parasites vectors.,	Tomaz TP, Gentile R, Garcia JS, Teixeira BR, Faro MJ	2018	Rev Inst Med Trop Sao Paulo	60:e76.	snail	NA	NA	287 specimens	malacological survey; 32 sampling points, covering different environmental areas	NA	Brazil
Spatial risk analysis on occurrences and dispersal of Biomphalaria straminea in and endemic area for schistosomiasis.,	Gomes ECS, Mesquitta MCDS, Wanderley LB, de Melo FL, de Paula Souza E Guimar√£es RJ, Barbosa CS.	2018	J Vector Borne Dis	55(3):208-214.	snail	of 64 breeding sites: 6.25% considered foci for schistosomiasis transmission; 84.4% considered potential transmission foci	NA	5250; 64 breeding sites for B. straminea	malacological survey	light exposure; PCR	Brazil
Assessing S. mansoni prevalence in Biomphalaria snails in the Gombe ecosystem of western Tanzania: the importance of DNA sequence data for clarifying species identification	Bakuza JS, Gillespie R, Nkwengulila G, Adam A, Kilbride E, Mable BK.	2017	Parasit Vectors.	10(1):584.	snail	12%; range from 0-26.7%	NA	235	malacological survey	light exposure; PCR	Tanzania
Urban transmission of schistosomiasis: new epidemiological situation in the forest area of Pernambuco.,	Gomes EC, Mesquita MC, Rehn VN, Nascimento WR, Loyo R, Barbosa CS	2016	Rev Bras Epidemiol.	19(4):822-834.	snail	4.54% (1/22) breeding site: source of transmission; 31.81% (7/22) breeding sites potential sources of transmission	NA	1704	malacological survey	light exposure; PCR	Brazil
[Distribution and schistosomiasis transmission risks of Biomphalaria straminea in inland China]	Huang SY, Zhang QM, Li XH, Deng ZH.	2014	Zhongguo Xue Xi Chong Bing Fang Zhi Za Zhi.	26(3):235-7.	snail	NA	NA	NA	NA	NA	China
[Distribution of historical Oncomelania hupensis snail environments and wetland environments in Wuxi City].	Meng XJ, Gao DL, Zhang X, Lu B.	2014	Zhongguo Xue Xi Chong Bing Fang Zhi Za Zhi.	26(5):547-9.	snail	0	NA	1 695 snails	malacological survey	NA	China
Schistosomiasis mansoni in urban Northeast Brazil: influence of rainfall regime on the population dynamics of Biomphalaria sp	Oliveira DS, Santos VB, Melo AG, Lima AS, Carvalho CD, Allegretti SM, Melo CM, Madi RR, Jeraldo Vde L.	2013	Rev Soc Bras Med Trop	46(5):654-7.	snail	2.8%	NA	7544	malacological survey	light exposure	Brazil
The Pampulha reservoir remains a potential urban focus of schistosomiasis mansoni in Brazil: changes in the occurrence patterns of Biomphalaria species and a new record of the parasite.	Pinto HA, Mati VL, Melo AL	2013	Rev Soc Bras Med Trop.	46(4):478-83	snail	2.5% (from 1.5 to 11.1% of B. glabrata	NA	17,519 specimens of Biomphalaria spp	malacological survey	NA	Brazil
Genetic population structure of cercariae from an urban foci of Schistosoma mansoni, Brazil.	Souza SS, Barbosa LM, Guimar√£es IC, Blank WA, Reis RB, Reis MG, Blanton RE, Andrade ZA	2012	Am J Trop Med Hyg.	87(5):843-9.	snail	14.5% - 56%	NA	NA	malacological survey	light exposure	Brazil
[Effect of comprehensive schistosomiasis control in Bianmin River of Jurong City from 2000 to 2011].	Chen SJ, Li SM, Jiang CG.	2012	Zhongguo Xue Xi Chong Bing Fang Zhi Za Zhi.	24(4):459-60, 463.	snail	2000-2011: 6.90% to 0.96%	NA	NA	malacological survey	NA	China
[Causation of Oncomelania snail recurrence in water-net areas of Jiaxing City].	Xu HQ, Zhu PH, Mo GQ.	2012	Zhongguo Xue Xi Chong Bing Fang Zhi Za Zhi.	24(6):720-1.	snail	0	NA	8 370 Oncomelania snails	malacological survey	NA	China
[Effect of cultivation for snail control on schistosomiasis in Changsha urban section of Xiangjiang River].	Rao M, Liu MZ, Sheng XJ, Chen FM, Guo YC, Liu ZB, Luo C, Liao Y, Tang DM, Wang ZX, Guo XF, Zhuo SJ.	2011	Zhongguo Xue Xi Chong Bing Fang Zhi Za Zhi.	23(6):668-73.	snail	2006: 0.31%; 2010: 1.03%	NA	NA	malacological survey	NA	China
Malacological survey and geographical distribution of vector snails for schistosomiasis within informal settlements of Kisumu City, western Kenya.,	Opisa S, Odiere MR, Jura WG, Karanja DM, Mwinzi PN.	2011	Parasit Vectors.	0.323611	snail	1.8%	NA	1.059	malacological survey	light exposure	Kenya
Malacological assessment and natural infestation of Biomphalaria straminea (Dunker, 1848) by Schistosoma mansoni (Sambon, 1907) And Chaetogaster limnaei (K. Von Baer, 1827) in an urban eutrophic watershed	Callisto, M.; Moreno, P.; Gonçalves, J. F. Jr.; Ferreira, W. R.; Gomes, C. L. Z.	2005	Braz J Biol.	65(2):217-28.	snail	0	NA	NA	malacological survey	NA	Brazil
Spatial distribution of schistosomiasis foci on Itamarac√° Island, Pernambuco, Brazil.	Barbosa CS, Ara√∫jo KC, Antunes L, Favre T, Pieri OS	2004	em Inst Oswaldo Cruz.	99(5 Suppl 1):79-83.	snail	12.2% (range from 4.3% to 28.8%)	NA	2002 5009	malacological survey	NA	Brazil
Human urinary schistosomiasis transmission foci and period in an endemic town of Ijebu North, Southwest Nigeria.	Agbolade OM, Akinboye DO, Fajebe OT, Abolade OM, Adebambo AA.	2004	Trop Biomed.	21(2):15-22	snail	2.3 to 21.0%	NA	3500	malacological survey	NA	Nigeria
[Transmission of Schistosoma haematobium in the town of Niamey, Niger].,	Labbo R, Ernould JC, Djibrilla A, Sidiki A, Chippaux JP	2003	Bull Soc Pathol Exot.	96(3):178-82.	snail	NA	NA	NA	malacological survey	NA	Niger
Schistosomiasis mansoni in Bananal (State of S√£o Paulo, Brazil): II. Intermediate hosts	Teles HM, Ferreira CS, de Carvalho ME, de Lima VR, Zacharias F.	2002	Mem Inst Oswaldo Cruz.	97 Suppl 1:37-41	snail	B.tenagophila: 0.2%	NA	28.651	malacological survey	NA	Brazil
[Ecoepidemiology of urban schistosomiasis in Itamarac√° Island, Pernambuco, Brazil].	Barbosa CS, Pieri OS, da Silva CB, Barbosa FS.	2000	Rev Saude Publica.	34(4):337-41.	snail	NA	NA	NA	malacological survey	NA	Brazil
[Urban focus of schistosomiasis in a metropolitan area in a southeastern region of Brazil]	Guimar√£es CT, de Souza CP, Carvalho Odos S, Katz N.	1993	Rev Saude Publica.	27(3):210-3.	snail	B. pfeifferi: 0.7%	NA	3.361	malacological survey	NA	Brazil
Factors conditioning the habitat and the density of Biomphalaria tenagophila (Orbigny, 1835) in an isolated schistosomiasis focus in Rio de Janeiro city.	Baptista DF, Jurberg P.	1993	Mem Inst Oswaldo Cruz.	88(3):457-64.	snail	NA	NA	NA	malacological survey	NA	Brazil
Study of a population of Biomphalaria tenagophila (Orbigny, 1835) and of schistosomiasis transmission in "Alto da Boa Vista", Rio de Janeiro.,	Baptista DF, Vasconcelos MC, Schall VT.	1989	Mem Inst Oswaldo Cruz.	84(3):325-32.	snail	0.22%-0.51%	NA	14352	malacological survey	light exposure	Brazil
[Biomphalaria glabrata in the state of Piaui]	Paraense WL, Araujo MV	1984	Mem Inst Oswaldo Cruz.	79(3):385-7	snail	NA	NA	694	malacological survey	NA	Brazil
Seasonal population densities of snails transmitting urinary and intestinal schistosomiasis in Lusaka, Zambia.	Hira PR	1975	Trop Geogr Med.	27(1):83-92	snail	NA	NA	NA	malacological survey	NA	Zambia
